# Supplementary material for: Antiretroviral Therapy, Especially Efavirenz, Is Associated with Low Bone Mineral Density in HIV-Infected South Africans
Source: PLoS One. 2015 Dec 3;10(12):e0144286. doi: 10.1371/journal.pone.0144286 (PMC4669137; doi:10.1371/journal.pone.0144286)
Supplement: S1 Dataset — (XLSX) [file pone.0144286.s001.xlsx]

## Sheet: Data
id	Age	Male	CD4_current	CD4_imp	art	ART_cat	d4Ttime	AZTtime	Reg2_time	Total_time_art	d4Tever	AZTonly	d4T_current	AZT_current	ARV1current	ARV2current	ARV3current	ARV1a	ARV1b	ARV1c	ARV2a	ARV2b	ARV2c	Prev_Efav_and_Nev	Efave_only_ever	Efav_current	Nev_only_ever	Nev_current	Ht	bmi	Smoker	Alcoholever	Fplan	What_Fplan	Control_ID6	Osteo_Vert	Osteo_L_hip	Osteo_R_hip	Low_BMD_vert	Low_BMD_L_hip	Low_BMD_R_hip	Low_BMD_total	L1_T	L1_Z	L2_T	L2_Z	L3_T	L3_Z	L4_T
B1208	40	0	285	285	1	ART-R1	10			10	1	0	1	0	d4T	3TC	Nevirapine	d4T	3TC	Nevirapine				0	0	0	1	1	1.67	28.2	2	2	1	8	B1208				0	0	0	0		4		2.8		3.4
A1033	37	1	189	189	0	ART-naive																							1.69	19.2	2	1			A1033				0	0	0	0		1.8		2.6		2
B516	30	0	418	418	1	ART-R1	10	21		31	1	0	0	1	AZT	3TC	Efavirenz	d4T	3TC	Efavirenz	Combivir		Nevirapine	1	0	1	0	0	1.62	28.2	2	2	1	8	B516				0	0	0	0		1		2		0.8
A1156	37	0	221	221	0	ART-naive																							1.65	40.3	2	1	1	8	A1156				0	0	0	0		1.3		1.9		1.3
C1310	45	0	503	503	2	ART-R2	15		17	32	1	0	0	0	Nevirapine		Kaletra	d4T	3TC	Efavirenz	Nevirapine		Kaletra	1	0	0	0	1	1.56	38.6	2	1	2		C1310				0	0	0	0		1.9		1.8		1.5
A926	42	0	796	796	0	ART-naive																							1.56	28.2	2	2	1	8	A926				0	0	0	0		1.4		1.7		1.7
A990	32	1	321	321	0	ART-naive																							1.62	21.8	1	1			A990				0	0	0	0		1.4		1.6		1.2
C1425	48	0	418	418	2	ART-R2	31	39	13	70	1	0	0	1	AZT	dDI	Kaletra	d4T	3TC	Efavirenz	AZT	dDI	Kaletra	0	1	0	0	0	1.57	40.4	1	1	1	1	C1425				0	0	0	0		2.3		1.6		1.8
C1423	31	0	518	518	2	ART-R2	8	21	18	29	1	0	0	1	AZT	dDI	Kaletra	d4T	3TC	Efavirenz	AZT	dDI	Kaletra	0	1	0	0	0	1.66	34.3	2	2	1	1	C1423				0	0	0	0		1.5		1.5		1.2
B1019	38	0	279	279	1	ART-R1	15			15	1	0	1	0	d4T	3TC	Nevirapine	d4T	3TC	Nevirapine				0	0	0	1	1	1.58	24.8	2	2	1	8	B1019				0	0	0	0		1.2		1.5		1.7
C1340	40	0	524	524	2	ART-R2	4	33	24	61	0	1	0	0	Efavirenz		Kaletra	AZT	3TC	Efavirenz	Efavirenz		Kaletra	0	1	1	0	0	1.62	34.7	2	2	1	8	C1340				0	0	0	0		1.2		1.5		0
A989	26	0	463	463	0	ART-naive																							1.51	25.7	2	2	1	1	A989				0	0	0	0		0.6		1.4		1.6
A1206	31	0	154	154	0	ART-naive																							1.57	35.9	2	2	1	8	A1206				0	0	0	0		1.6		1.4		1.4
A968	32	0	637	637	0	ART-naive																							1.6	39.1	2	2	1	8	A968				0	0	0	0		0.6		1.4		0.8
A966	31	0	440	440	0	ART-naive																							1.66	35.3	2	1	1	1	A966				0	0	0	0		0.3		1.4		2
B1034	38	0	736	736	1	ART-R1	21	22		43	1	0	0	1	AZT	3TC	Nevirapine	d4T	3TC	Efavirenz	AZT	3TC	Nevirapine	1	0	0	0	1	1.62	28.8	2	2	1	8	B1034				0	0	0	0		1		1.3		0.9
C1387	58	1	168	168	2	ART-R2	20	11	11	31	1	0	0	1	AZT	dDI	Kaletra	d4T	3TC	Efavirenz	AZT	dDI	Kaletra	0	1	0	0	0	1.65	19.8	2	2			C1387	0	0	0	0	0	0	0	0.1	0.6	0.7	1.3	0.4	1	1.5
C1379	26	0	619	619	2	ART-R2	5	31	30	36	1	0	0	1	AZT	3TC	Kaletra	d4T	3TC	Efavirenz	Combivir		Kaletra	0	1	0	0	0	1.65	40	2	1	1	8	C1379				0	0	0	0		0.7		1.2		0.6
A854	24	1	653	653	0	ART-naive																							1.64	22.3	2	1			A854				0	0	0	0		1.9		1.2		-0.2
B1201	35	0	205	205	1	ART-R1	6	1		6	1	0	0	1	AZT	3TC	Nevirapine	d4T	3TC	Nevirapine	Combivir		Nevirapine	0	0	0	1	1	1.65	25.8	2	1	1	8	B1201				0	0	0	0		0.7		1.2		1.2
A1153	29	0	286	286	0	ART-naive																							1.63	22.7	1	1	1	1	A1153				0	0	0	0		0.8		1.1		0.9
B1053	30	0	342	342	1	ART-R1				44	1	0	0	1	AZT	3TC	Nevirapine	d4T	3TC	Nevirapine	AZT	3TC	Nevirapine	0	0	0	1	1	1.53	31.8	2	1	1	8	B1053				0	0	0	0		-0.1		1.1		0.5
A891	35	0	166	166	0	ART-naive																							1.56	28.6	2	2	1	1	A891				0	0	0	0		-0.1		1.1		0.7
C1308	33	0	507	507	2	ART-R2	78	22	21	99	1	0	0	1	AZT	dDI	Kaletra	d4T	3TC	Nevirapine	AZT	dDI	Kaletra	0	0	0	1	0	1.54	38.5	2	2	1	8	C1308				0	0	0	0		1.6		1.1		0.3
B1253	36	0	268	268	1	ART-R1	18			18	1	0	1	0	d4T	3TC	Nevirapine	d4T	3TC	Nevirapine				0	0	0	1	1	1.71	24.9	2	2	1	8	B1253				0	0	0	0		0.2		1		0.5
B1176	53	0			1	NRTI				23																			1.56	32.7293														0.5	0	1	-0.7	0.3	0.2
B859	33	0			1	NRTI				9																			1.57	31.3603														1.1	0.9	0.9	0.5	0.6	-0.2
A1154	64	0	254	254	0	ART-naive																							1.6	38.3	2	2	2		A1154	0	0	0	0	0	0	0	0	1.6	-0.8	0.9	-0.8	0.9	-1
C1431	35	0	576	576	2	ART-R2	14	26	26	40	1	0	0	1	AZT	3TC	Kaletra	d4T	3TC	Efavirenz	Combivir		Kaletra	0	1	0	0	0	1.53	33.7	2	2	1	1	C1431				0	0	0	0		1.3		0.9		0
B773	68	0	245	245	1	ART-R1		11		11	0	1	0	1	AZT	3TC	Nevirapine	AZT	3TC	Nevirapine				0	0	0	1	1	1.6	42.2	2	2	2		B773	1	1	0	1	1	0	1	-2.3	-0.5	-1.1	0.9	-1	1.1	0.9
B868	42	0	350	350	1	ART-R1	38			38	1	0	1	0	d4T	3TC	Efavirenz	d4T	3TC	Efavirenz				0	1	1	0	0	1.72	27.6	2	2	1	1	B868				0	0	0	0		0.6		0.9		1.6
B1042	46	0	432	432	1	ART-R1	6	20		26	1	0	0	1	AZT	3TC	Efavirenz	d4T	3TC	Efavirenz	AZT	3TC	Efavirenz	0	1	1	0	0	1.67	28.2	2	2	2		B1042				0	0	0	0		1.1		0.9		1.3
A1142	27	0	66	66	0	ART-naive																							1.64	18.9	2	1	1	1	A1142				0	0	0	0		0.7		0.8		0.5
B1173	54	1	776	776	1	ART-R1	19			19	1	0	1	0	d4T	3TC	Nevirapine	d4T	3TC	Nevirapine				0	0	0	1	1	1.68	19.4	1	1			B1173	0	0	0	0	0	0	0	0	0.5	0.2	0.8	-0.4	0.2	-0.1
B1174	27	0	218	218	1	ART-R1	7			7	1	0	1	0	d4T	3TC	Nevirapine	d4T	3TC	Nevirapine				0	0	0	1	1	1.5	29.4	2	1	1	1	B1174				0	0	0	0		0.1		0.8		0.4
C1413	34	0	696	696	2	ART-R2	13	28	41	41	1	0	0	1	AZT	3TC	Kaletra	d4T	3TC	Nevirapine	Combivir		Kaletra	0	0	0	1	0	1.62	40.8	2	2	1	8	C1413				0	0	0	0		0		0.8		0.1
A920	30	0	504	504	0	ART-naive																							1.62	20.3	2	1	2		A920				0	0	0	0		1.2		0.7		0.5
B741	31	0	154	154	1	ART-R1	6			6	1	0	1	0	d4T	3TC	Nevirapine	d4T	3TC	Nevirapine				0	0	0	1	1	1.54	24.4	2	2	1	8	B741				0	0	0	0		0.5		0.7		-0.9
B505	50	0	302	302	1	ART-R1	9			9	1	0	1	0	d4T	3TC	Nevirapine	d4T	3TC	Nevirapine				0	0	0	1	1	1.55	28.7	2	2	2		B505	0	0	0	0	0	0	0	-0.3	0.4	0	0.7	0.4	1.2	-0.3
B1018	39	1	500	500	1	ART-R1	23			23	1	0	1	0	d4T	3TC	Nevirapine	d4T	3TC	Nevirapine				0	0	0	1	1	1.64	22.1	1	1			B1018				0	0	0	0		0.1		0.7		0.4
A1139	49	0	419	419	0	ART-naive																							1.63	40	2	2	2		A1139				0	0	0	0		0.6		0.7		0.8
C1309	46	1	247	247	2	ART-R2	34	8	8	42	1	0	0	1	AZT	dDI	Kaletra	d4T	3TC	Efavirenz	AZT	dDI	Kaletra	0	1	0	0	0	1.71	18.1	1	2			C1309				0	0	0	0		0.8		0.7		0.7
B825	46	0	159	159	1	ART-R1	18			18	1	0	1	0	d4T	3TC	Efavirenz	d4T	3TC	Efavirenz				0	1	1	0	0	1.7	27.8	2	2	2		B825				0	0	0	0		0.6		0.7		0.7
B1079	35	0	373	373	1	ART-R1	1	20		20	1	0	0	1	AZT	3TC	Efavirenz	d4T	3TC	Efavirenz	AZT	3TC	Efavirenz	0	1	1	0	0	1.71	41.6	2	1	1	8	B1079				0	0	0	0		0.3		0.7		-0.2
C1434	44	0	621	621	2	ART-R2	8	27	27	35	1	0	0	1	AZT	dDI	Kaletra	d4T	3TC	Efavirenz	AZT	dDI	Kaletra	0	1	0	0	0	1.65	43.2	2	2	1	8	C1434				0	0	0	0		0.6		0.6		0.4
C1427	32	0	267	267	2	ART-R2	8	24	7	32	1	0	0	1	AZT	dDI	Kaletra	d4T	3TC	Efavirenz	AZT	dDI	Kaletra	0	1	0	0	0	1.75	31	1	1	1	8	C1427				0	0	0	0		0.3		0.6		0.2
A930	32	0	353	353	0	ART-naive																							1.52	20.6	2	2	1	8	A930				0	0	0	0		0.2		0.6		0.3
A1116	59	0	149	149	0	ART-naive																							1.64	25.1	2	1	2		A1116	0	1	1	0	1	1	1	-0.8	0.4	-0.8	0.6	-0.8	0.6	-1.2
C1428	40	0	640	640	2	ART-R2	17	42	42	59	1	0	0	1	AZT	dDI	Kaletra	d4T	3TC	Efavirenz	AZT	dDI	Kaletra	0	1	0	0	0	1.64	25.3	2	1	1	1	C1428				0	0	0	0		0.5		0.6		-0.2
B1072	26	0	461	461	1	ART-R1	14			14	1	0	1	0	d4T	3TC	Efavirenz	d4T	3TC	Efavirenz				0	1	1	0	0	1.69	28.8	2	2	1	1	B1072				0	0	0	0		0.4		0.6		0.1
B1073	29	0	471	471	1	ART-R1	7			7	1	0	1	0	d4T	3TC	Efavirenz	d4T	3TC	Efavirenz				0	1	1	0	0	1.67	30.1	2	2	1	1	B1073				0	0	0	0		0.4		0.6		0.9
A988	37	0	520	520	0	ART-naive																							1.51	23.4	1	1	1	8	A988				0	0	0	0		-0.4		0.5		0.1
A985	36	0			0	Naïve																							1.66	25.9835														0.1	0.4	0.5	0.7	0.8	0.5
C1311	26	0	288	288	2	ART-R2	7	18	17	26	1	0	0	1	AZT	dDI	Kaletra	d4T	3TC	Efavirenz	AZT	dDI	Kaletra	0	1	0	0	0	1.61	23.9	2	1	1	1	C1311				0	0	0	0		-0.3		0.5		-0.4
A1063	33	0	144	144	0	ART-naive																							1.62	30	2	2	1	8	A1063				0	0	0	0		0.7		0.5		-0.1
B1134	38	0	468	468	1	ART-R1		14		14	0	1	0	1	AZT	3TC	Nevirapine	AZT	3TC	Nevirapine				0	0	0	1	1	1.5	37.9	2	2	2		B1134				0	0	0	0		-0.5		0.5		0.8
A814	39	1	84	84	0	ART-naive																							1.71	20.8	1	1			A814				0	0	0	0		0.4		0.5		0.1
A901	51	1	10	10	0	ART-naive																							1.65	29.1	1	1			A901	0	0	0	0	0	0	0	0.6	0.9	0.2	0.5	0.1	0.5	-0.6
C1342	36	0	697	697	2	ART-R2	13	42	42	55	1	0	0	1	AZT	dDI	Kaletra	d4T	3TC	Efavirenz	AZT	dDI	Kaletra	0	1	0	0	0	1.64	36.4	2	2	1	8	C1342				0	0	0	0		-0.2		0.5		-0.3
A1192	41	0	1081	1081	0	ART-naive																							1.67	42.1	2	1	1	8	A1192				0	0	0	0		0.6		0.5		0.4
A953	21	0	487	487	0	ART-naive																							1.6	26.5	2	2	1	1	A953				0	0	0	0		-0.1		0.5		0.7
B758	35	0	333	333	1	ART-R1		16		16	0	1	0	1	AZT	3TC	Nevirapine	AZT	3TC	Nevirapine				0	0	0	1	1	1.6	36.6	1	2	1	8	B758				0	0	0	0		1.3		0.4		0.1
C1372	44	0	251	251	2	ART-R2	30	26	26	56	1	0	0	1	AZT	dDI	Kaletra	d4T	3TC	Efavirenz	AZT	dDI	Kaletra	0	1	0	0	0	1.56	25.9	2	2	1	8	C1372				0	0	0	0		-1.3		0.4		-1.8
A1002	24	0	499	499	0	ART-naive																							1.58	34.5	2	1	1	8	A1002				0	0	0	0		-0.6		0.4		-0.4
A1036	27	0	179	179	0	ART-naive																							1.51	18.2	2	1	1	8	A1036				0	0	0	0		0.7		0.3		-0.2
A1086	22	0	165	165	0	ART-naive																							1.57	27.2	2	1	1	1	A1086				0	0	0	0		0		0.3		0
A954	58	0	431	431	0	ART-naive																							1.62	31.6	2	2	2		A954	0	0	0	0	0	0	0	-0.7	0.4	-0.9	0.3	-1.1	0.2	-0.9
C1389	35	0	221	221	2	ART-R2	7	12	12	19	1	0	0	1	AZT	dDI	Kaletra	d4T	3TC	Efavirenz	AZT	dDI	Kaletra	0	1	0	0	0	1.56	27.1	2	1	1	8	C1389				0	0	0	0		-0.7		0.3		0.8
A1004	35	0	168	168	0	ART-naive																							1.75	26.1	2	2	2		A1004				0	0	0	0		-0.1		0.3		-0.4
A982	36	0	686	686	0	ART-naive																							1.59	39.3	2	2	1	8	A982				0	0	0	0		1.2		0.3		0.5
C1375	24	0	827	827	2	ART-R2	10	17	17	27	1	0	0	1	AZT	dDI	Kaletra	d4T	3TC	Nevirapine	AZT	dDI	Kaletra	0	0	0	1	0	1.66	34.5	2	1	1	1	C1375				0	0	0	0		0.7		0.2		-0.2
A1128	28	0	329	329	0	ART-naive																							1.64	38.7	2	1	1	8	A1128				0	0	0	0		0.8		0.2		0.3
A858	25	0	370	370	0	ART-naive																							1.56	22.8	2	2	2		A858				0	0	0	0		0		0.2		0.1
A722	37	0	34	34	0	ART-naive																							1.52	31.7	2	2	1	8	A722				0	0	0	0		-1.3		0.2		0.3
A887	31	0	87	87	0	ART-naive																							1.52	24.3	2	1	1	1	A887				0	0	0	0		0.2		0.2		0.2
A751	59	0	131	131	0	ART-naive																							1.6	29.2	2	2	2		A751	1	0	0	1	0	0	1	-1.7	-0.5	-1.1	0.2	-2.1	-0.7	-2.2
A1266	30	1	189	189	0	ART-naive																							1.79	21	1	1			A1266				0	0	0	0		0.6		0.1		-0.5
A762	44	1	539	539	0	ART-naive																							1.8	24.4	1	1			A762				0	0	0	0		-0.9		0.1		1
A786	30	0	552	552	0	ART-naive																							1.53	22.4	2	1	1	1	A786				0	0	0	0		-0.1		0.1		-0.1
A1097	34	0	800	800	0	ART-naive																							1.57	30.7	2	2	1	8	A1097				0	0	0	0		-0.3		0.1		-0.5
B1054	52	0	214	214	1	ART-R1		11		11	0	1	0	1	AZT	3TC	Nevirapine	AZT	3TC	Nevirapine				0	0	0	1	1	1.51	42.9	2	2	1	8	B1054	0	0	0	0	0	0	0	-1	-0.2	-0.7	0.1	-0.4	0.5	-0.2
A969	43	0	377	377	0	ART-naive																							1.5	29	2	1	2		A969				0	0	0	0		-0.6		0.1		-0.7
C1319	41	1	69	69	2	ART-R2		27	18	27	0	1	0	1	AZT	dDI	Kaletra	AZT	3TC	Nevirapine	AZT	dDI	Kaletra	0	0	0	1	0	1.77	24.3	2	1			C1319				0	0	0	0		0.7		0.1		-0.7
B282	45	0	275	275	1	ART-R1		12		12	0	1	0	1	AZT	3TC	Efavirenz	AZT	3TC	Efavirenz				0	1	1	0	0	1.53	54	2	2	2		B282				0	0	0	0		0.3		0.1		-0.9
B1223	46	1	406	406	1	ART-R1	31			31	1	0	1	0	d4T	3TC	Efavirenz	d4T	3TC	Efavirenz				0	1	1	0	0	1.69	30.8	1	1			B1223				0	0	0	0		-1.4		0.1		-0.3
A938	57	1	765	765	0	ART-naive																							1.61	22.9	2	1			A938	0	1	1	0	1	1	1	-1	-0.5	-0.6	0	-0.4	0.2	-1.4
A852	23	0	613	613	0	ART-naive																							1.63	26.5	1	1	1	1	A852				0	0	0	0		-0.4		0		0.3
C843	37	1		386	2	ART-R2	20		6	26	1	0	0	0	Nevirapine	dDI	Kaletra	d4T	3TC	Efavirenz	Nevirapine	dDI	Kaletra	1	0	0	0	1	1.75	29.5	2	2			C843				0		0	0		-0.4		0		-0.1
B1144	28	0	395	395	1	ART-R1	15			15	1	0	1	0	d4T	3TC	Nevirapine	d4T	3TC	Nevirapine				0	0	0	1	1	1.78	20.9	2	1	1	1	B1144				0	0	0	0		0		0		0
B1162	41	0	460	460	1	ART-R1	14			14	1	0	1	0	d4T	3TC	Nevirapine	d4T	3TC	Nevirapine				0	0	0	1	1	1.58	32.1	2	2	1	8	B1162				0	0	0	0		0.8		0		0
B1190	34	0	198	198	1	ART-R1		5		5	0	1	0	1	AZT	3TC	Nevirapine	AZT	3TC	Nevirapine				0	0	0	1	1	1.49	48.9	2	2	1	8	B1190				0	0	0	0		0.1		0		-0.6
B1069	23	0	574	574	1	ART-R1		31		31	0	1	0	1	AZT	3TC	Nevirapine	AZT	3TC	Nevirapine				0	0	0	1	1	1.56	24.6	2	2	1	1	B1069				0	0	0	0		-0.6		0		-0.2
B911	37	0	260	260	1	ART-R1	17			17	1	0	1	0	d4T	3TC	Efavirenz	d4T	3TC	Efavirenz				0	1	1	0	0	1.6	28.3	2	1	2	2	B911				0		0	0		1.1		0		1.1
C1388	55	0	472	472	2	ART-R2	31	9	26	66	0	1	0	0	Efavirenz		Kaletra	AZT	3TC	Efavirenz	Efavirenz		Kaletra	0	1	1	0	0	1.63	24.3	2	2	1	8	C1388	0	0	0	0	0	0	0	-0.6	0.4	-1.1	0	-1	0.1	-0.9
C1398	41	0	1102	1102	2	ART-R2	10				1	0	0	0	Efavirenz		Kaletra	d4T	3TC	Efavirenz	Efavirenz		Kaletra	0	1	1	0	0	1.6	34.4	2	2	1	1	C1398				0	0	0	0		0.4		0		0.1
B1090	44	0	173	173	1	ART-R1	10	14		24	1	0	0	1	AZT	3TC	Efavirenz	d4T	3TC	Efavirenz	AZT	3TC	Efavirenz	0	1	1	0	0	1.76	25.4	2	2	1	8	B1090				0	0	0	0		-0.2		0		-0.4
A1096																																												-0.4	0	0	0.2	0.2	-0.8
B915	35	0	336	336	1	ART-R1	10			10	1	0	1	0	d4T	3TC	Nevirapine	d4T	3TC	Nevirapine				0	0	0	1	1	1.54	24	1	1	1	8	B915				0	0	0	0		-0.5		-0.1		-0.2
B1209	37	1	281	281	1	ART-R1	7			7	1	0	1	0	d4T	3TC	Nevirapine	d4T	3TC	Nevirapine				0	0	0	1	1	1.72	23.6	2	1			B1209				0	0	0	0		0.5		-0.1		0.3
C1349	32	0	736	736	2	ART-R2	15	36	36	51	1	0	0	1	AZT	dDI	Kaletra	d4T	3TC	Efavirenz	AZT	dDI	Kaletra	0	1	0	0	0	1.69	33.3	2	1	1	1	C1349				0	0	0	0		0.4		-0.1		0
C1346	40	0	773	773	2	ART-R2	1	49	49	49	1	0	0	1	AZT	dDI	Kaletra	d4T	3TC	Efavirenz	AZT	dDI	Kaletra	0	1	0	0	0	1.64	23.6	2	2	1	1	C1346				0	0	0	0		-0.5		-0.1		0.6
A886	36	0	153	153	0	ART-naive																							1.63	33.2	2	2	1	1	A886				0	0	0	0		-0.8		-0.1		-0.1
B1178	34	1	289	289	1	ART-R1		23		23	0	1	0	1	AZT	3TC	Nevirapine	AZT	3TC	Nevirapine				0	0	0	1	1	1.76	20.2	2	1			B1178				0	0	0	0		0		-0.1		-0.3
A865	36	0	470	470	0	ART-naive																							1.54	25.3	2	2	1	1	A865				0	0	0	0		-0.2		-0.1		0.5
C1436	33	0	738	738	2	ART-R2	27	43	6	70	1	0	0	1	AZT	3TC	Kaletra	d4T	3TC	Efavirenz	AZT	3TC	Kaletra	0	1	0	0	0	1.73	27.6	2	2	1	8	C1436				0	0	0	0		-0.3		-0.1		-0.9
A1167	29	1	80	80	0	ART-naive																							1.76	22	1	1			A1167				0	0	0	0		-0.9		-0.1		-0.6
B1157	63	1	172	172	1	ART-R1	7			7	1	0	1	0	d4T	3TC	Nevirapine	d4T	3TC	Efavirenz	d4T	3TC	Nevirapine	1	0	0	0	1	1.65	22	2	1			B1157	0	0	0	0	0	0	0	-0.3	0.4	-0.8	-0.1	-1.2	-0.5	-0.6
B1165	42	0	211	211	1	ART-R1		6		6	0	1	0	1	AZT	3TC	Nevirapine	AZT	3TC	Nevirapine				0	0	0	1	1	1.55	27.2	2	1	1	8	B1165				0	0	0	0		-0.6		-0.1		0.2
C1315	34	0	587	587	2	ART-R2	14	15	7	29	1	0	0	1	AZT	dDI	Kaletra	d4T	3TC	Nevirapine	AZT	dDI	Kaletra	0	0	0	1	0	1.56	34.7	2	2	1	1	C1315				0	0	0	0		0.4		-0.1		-1.3
C1357	35	1	591	591	2	ART-R2	10	10	10	20	1	0	0	1	AZT	3TC	Kaletra	d4T	3TC	Efavirenz	Combivir		Kaletra	0	1	0	0	0	1.74	23.1	1	2			C1357				0	0	0	0		0		-0.1		-0.3
C1312	26	0	468	468	2	ART-R2	5	15	18	20	1	0	0	1	AZT	3TC	Kaletra	d4T	3TC	Nevirapine	Combivir		Kaletra	0	0	0	1	0	1.54	35	2	1	1	1	C1312				0	0	0	0		-0.5		-0.1		0.2
A1049	31	0	144	144	0	ART-naive																							1.67	22.6	2	2	1	8	A1049				0	0	0	0		-0.4		-0.1		-0.4
A1184	30	0	649	649	0	ART-naive																							1.55	22.7	2	2	2		A1184				0	0	0	0		-0.9		-0.1		-1.3
B1016	49	1	228	228	1	ART-R1	9			9	1	0	1	0	d4T	3TC	Efavirenz	d4T	3TC	Efavirenz				0	1	1	0	0	1.58	20.6	1	1			B1016				0	0	0	0		-0.5		-0.1		0.1
A880	50	1	1052	1052	0	ART-naive																							1.7	22.6	1	1			A880	0	0	0	0	0	0	0	-0.3	0	-0.5	-0.2	-0.5	-0.1	0.1
A1050	22	0	249	249	0	ART-naive																							1.62	31.9	2	2	1	1	A1050				0	0	0	0		1		-0.2		0.1
A1243	28	1	507	507	0	ART-naive																							1.62	21.7	1	1			A1243				0	0	0	0		0.9		-0.2		-0.2
C1331	32	0	452	452	2	ART-R2	13	28	28	41	1	0	0	1	AZT	dDI	Kaletra	d4T	3TC	Efavirenz	AZT	dDI	Kaletra	0	1	0	0	0	1.62	24.4	2	2	1	1	C1331				0	0	0	0		-0.7		-0.2		-0.2
A846	21	0	513	513	0	ART-naive																							1.59	28	2	1	1	8	A846				0	0	0	0		0.5		-0.2		0.2
A798	36	0	145	145	0	ART-naive																							1.59	42	2	2	1	1	A798				0	0	0	0		-0.4		-0.2		-0.8
A781	28	0	357	357	0	ART-naive																							1.59	20.7	2	2	2		A781				0	0	0	0		-0.8		-0.2		-0.2
B1110	38	0	536	536	1	ART-R1	27	13		40	1	0	0	1	AZT	3TC	Efavirenz	d4T	3TC	Efavirenz	AZT	3TC	Efavirenz	0	1	1	0	0	1.63	45	2	1	1	1	B1110				0	0	0	0		-0.2		-0.2		-0.4
A1202	38	1	55	55	0	ART-naive																							1.75	18	2	1			A1202				0	0	0	0		0.2		-0.3		-0.5
A892	26	0	95	95	0	ART-naive																							1.65	19.3	2	2	1	1	A892				0	0	0	0		0		-0.3		0.2
A1217	60	0	40	40	0	ART-naive																							1.63	24.7	1	2	1	8	A1217	1	1	1	1	1	1	1	-2.3	-1.1	-1.7	-0.3	-1.2	0.3	-1.7
A1132	32	0	429	429	0	ART-naive																							1.67	29	2	1	1	8	A1132				0	0	0	0		-0.2		-0.3		0.1
A957	32	0	458	458	0	ART-naive																							1.63	26.1	1	1	1	8	A957				0	0	0	0		-0.6		-0.3		-0.2
C1356	32	1	467	467	2	ART-R2	22		21	22	1	0	1	0	d4T	3TC	Kaletra	d4T	3TC	Efavirenz	d4T	3TC	Kaletra	0	1	0	0	0	1.75	27.8	2	1			C1356				0	0	0	0		0.9		-0.3		0
B976	28	0	49	49	1	ART-R1		16		16	0	1	0	1	AZT	3TC	Nevirapine	AZT	3TC	Nevirapine				0	0	0	1	1	1.65	36	2	1	1	1	B976				0	0	0	0		0.3		-0.3		0.1
B734	32	0	455	455	1	ART-R1	11	16		27	1	0	0	1	AZT	3TC	Nevirapine	d4T	3TC	Nevirapine	AZT	3TC	Nevirapine	0	0	0	1	1	1.57	20.4	1	2	1	1	B734				0	0	0	0		-0.4		-0.3		-0.4
A1258	27	0		531	0	ART-naive																							1.6	25.6	2	2	1	1	A1258				0	0	0	0		0.2		-0.3		-0.6
A1111	21	0	187	187	0	ART-naive																							1.55	18	2	2	1	1	A1111				0	0	0	0		-0.3		-0.3		-0.6
A981	36	0	174	174	0	ART-naive																							1.48	27.5	2	2	1	8	A981				0	0	0	0		0		-0.3		-1.1
B1010	29	0	73	73	1	ART-R1	25			25	1	0	1	0	d4T	3TC	Efavirenz	d4T	3TC	Efavirenz				0	1	1	0	0	1.54	38.3	2	1	1	8	B1010				0	0	0	0		0.1		-0.3		-0.4
B1007	44	0	629	629	1	ART-R1	28			28	1	0	1	0	d4T	3TC	Efavirenz	d4T	3TC	Efavirenz				0	1	1	0	0	1.6	28.1	2	2	1	1	B1007				0	0	0	0		-0.3		-0.3		0.1
B735	26	0	417	417	1	ART-R1	18			18	1	0	1	0	d4T	3TC	Efavirenz	d4T	3TC	Efavirenz				0	1	1	0	0	1.64	26	2	2	1	8	B735				0	0	0	0		-0.4		-0.3		-0.3
B753	32	1	486	486	1	ART-R1	20	14		34	1	0	0	1	AZT	3TC	Efavirenz	d4T	3TC	Efavirenz	Combivir		Efavirenz	0	1	1	0	0	1.62	25.9	1	1			B753				0	0	0	0		-1		-0.3		-1.2
C1361	27	0	624	624	2	ART-R2		40	27	40	0	1	0	1	AZT	dDI	Kaletra	AZT	3TC	Nevirapine	AZT	dDI	Kaletra	0	0	0	1	0	1.56	23.4	2	2	1	1	C1361				0	0	0	0		-0.5		-0.4		-0.7
B1196	29	0			1	NRTI				21																			1.53	21.9146														-0.6	-0.4	-0.4	-0.7	-0.7	-1.4
A1100	35	0	523	523	0	ART-naive																							1.55	26	2	1	1	1	A1100				0	0	0	0		-1		-0.4		-0.4
B757	32	0	213	213	1	ART-R1	12			12	1	0	1	0	d4T	3TC	Nevirapine	d4T	3TC	Nevirapine				0	0	0	1	1	1.64	27.1	2	2	1	8	B757				0	0	0	0		0		-0.4		-0.9
A770	44	0	345	345	0	ART-naive																							1.6	32.3	2	2	2		A770				0	0	0	0		-1.3		-0.4		-1
A815	33	1	227	227	0	ART-naive																							1.67	26.2	2	1			A815				0	0	0	0		-1.2		-0.4		-0.9
A980	31	0	85	85	0	ART-naive																							1.56	20.5	2	2	1	8	A980				0	0	0	0		0.2		-0.4		-0.4
A922	27	0	993	993	0	ART-naive																							1.66	20.6	2	2	1	8	A922				0	0	0	0		-0.6		-0.4		-0.9
A1261	30	0	531	531	0	ART-naive																							1.6	29.6	2	2	1	1	A1261				0	0	0	0		-1.1		-0.4		-0.1
C1347	46	0	956	956	2	ART-R2	20	34	34	54	1	0	0	1	AZT	dDI	Kaletra	d4T	3TC	Efavirenz	AZT	dDI	Kaletra	0	1	0	0	0	1.67	20.1	2	1	1	8	C1347				0	0	0	0		-0.5		-0.4		-0.8
A1127	31	1	338	338	0	ART-naive																							1.79	21.6	2	2			A1127				0	0	0	0		-0.5		-0.4		-0.5
B1102	29	0	350	350	1	ART-R1	16	5		21	1	0	0	1	AZT	3TC	Efavirenz	d4T	3TC	Efavirenz	Combivir		Efavirenz	0	1	1	0	0	1.55	23.2	2	2	1	8	B1102				0	0	0	0		-0.3		-0.4		0.1
C1341	38	0	62	62	2	ART-R2	13	17	17	30	1	0	0	1	AZT	dDI	Kaletra	d4T	3TC	Efavirenz	AZT	dDI	Kaletra	0	1	0	0	0	1.62	17.1	2	1	1	1	C1341				0	0	0	0		-0.7		-0.5		-0.9
A1187	23	0	89	89	0	ART-naive																							1.64	17.7	2	2	1	8	A1187				0	0	0	0		-1.3		-0.5		-0.6
C1367	26	0	541	541	2	ART-R2		28	21	28	0	1	0	1	AZT	dDI	Kaletra	AZT	3TC	Nevirapine	AZT	dDI	Kaletra	0	0	0	1	0	1.61	23.7	2	1	1	1	C1367				0	0	0	0		-0.4		-0.5		-0.7
B1145	36	1		264	1	ART-R1	15			15	1	0	1	0	d4T	3TC	Nevirapine	d4T	3TC	Nevirapine				0	0	0	1	1	1.7	21.9	2	1			B1145				0	0	0	0		-0.1		-0.5		-0.5
C693	33	0	752	752	2	ART-R2	23	10	10	33	1	0	0	1	AZT	dDI	Kaletra	d4T	3TC	Efavirenz	AZT	dDI	Kaletra	0	1	0	0	0	1.57	36.6	2	2	1	1	C693				0	0	0	0		-1.8		-0.5		-1.4
A1023	29	0	430	430	0	ART-naive																							1.65	30	2	1	1	1	A1023				0	0	0	0		-1.1		-0.5		-0.2
A1035	23	0	341	341	0	ART-naive																							1.54	21.2	2	2	2		A1035				0	0	0	0		-0.7		-0.5		-1.1
C1392	24	0	126	126	2	ART-R2	7	7	7	14	1	0	0	1	AZT	dDI	Kaletra	d4T	3TC	Efavirenz	AZT	dDI	Kaletra	0	1	0	0	0	1.59	24.5	2	2	1	1	C1392				1	0	0	1		0		-0.5		-1.1
A907	37	0	155	155	0	ART-naive																							1.62	21.4	2	2	2		A907				0	0	0	0		-1.3		-0.5		-0.8
A1001	24	0	530	530	0	ART-naive																							1.6	27.9	1	1	1	8	A1001				0	0	0	0		-0.5		-0.5		-0.6
C1430	34	0	532	532	2	ART-R2	23	27	27	50	1	0	0	1	AZT	3TC	Kaletra	d4T	3TC	Efavirenz	AZT	3TC	Kaletra	0	1	0	0	0	1.48	18.7	2	2	1	1	C1430				0	0	0	0		-0.9		-0.5		-0.6
A961	43	0	516	516	0	ART-naive																							1.55	54.7	2	1	1	1	A961				0	0	0	0		-0.5		-0.5		-0.8
A933	39	1	113	113	0	ART-naive																							1.7	20.1	1	2			A933				0	0	0	0		-1.1		-0.5		-0.8
A788	36	0		445	0	ART-naive																							1.54	16.8	2	2	1	1	A788				0	0	0	0		-0.3		-0.5		-0.8
B822	24	0	120	120	1	ART-R1	6			6	1	0	1	0	d4T	3TC	Nevirapine	d4T	3TC	Nevirapine				0	0	0	1	1	1.54	22.8	2	2	1	8	B822				0	0	0	0		-0.6		-0.5		-0.2
A996	25	0	339	339	0	ART-naive																							1.56	22.9	2	2	1	1	A996				0	0	0	0		-0.4		-0.5		-0.3
A840	27	0	134	134	0	ART-naive																							1.54	32.4	2	2	1	1	A840				0	0	0	0		-0.5		-0.5		0.1
C1337	34	1	186	186	2	ART-R2	12		11	12	1	0	1	0	d4T	3TC	Kaletra	d4T	3TC	Efavirenz	d4T	3TC	Kaletra	0	1	0	0	0	1.7	28.5	2	1			C1337				0	0	0	0		0.1		-0.5		-1.3
A1052	22	0	1194	1194	0	ART-naive																							1.63	40.3	2	2	1	8	A1052				0	0	0	0		-0.8		-0.5		-0.4
A1093	31	0	346	346	0	ART-naive																							1.52	36.2	2	1	1	8	A1093				0	0	0	0		-0.7		-0.5		0.4
B1082	33	0		245	1	ART-R1	12			12	1	0	1	0	d4T	3TC	Efavirenz	d4T	3TC	Efavirenz				0	1	1	0	0	1.62	21.2	1	1	1	1	B1082				0	0	0	0		-0.9		-0.5		-0.8
B1137	37	0	197	197	1	ART-R1	6			6	1	0	1	0	d4T	3TC	Efavirenz	d4T	3TC	Efavirenz				0	1	1	0	0	1.63	34.1	2	1	1	1	B1137				0	0	0	0		-0.7		-0.5		-0.6
B1163	31	0	247	247	1	ART-R1	16			16	1	0	1	0	d4T	3TC	Nevirapine	d4T	3TC	Nevirapine				0	0	0	1	1	1.6	21.2	2	2	1	8	B1163				0	0	0	0		-1.2		-0.6		-1.1
A777	45	0	160	160	0	ART-naive																							1.67	26.1	1	1	1	8	A777				0	0	0	0		-1		-0.6		0
C1355	49	0	149	149	2	ART-R2	13	6	6	19	1	0	0	1	AZT	dDI	Kaletra	d4T	3TC	Efavirenz	AZT	dDI	Kaletra	0	1	0	0	0	1.5	20.9	1	1	1	8	C1355				0	0	0	0		-1.9		-0.6		-1
A1125	33	1	396	396	0	ART-naive																							1.65	23.2	1	1			A1125				0	0	0	0		-0.7		-0.6		-1.6
A810	45	0	441	441	0	ART-naive																							1.51	34.7	2	2	1	8	A810				0	0	0	0		-0.8		-0.6		-0.3
A791	35	0	233	233	0	ART-naive																							1.54	21.2	2	2	2		A791				0	0	0	0		-1		-0.6		-0.8
B804	42	0	390	390	1	ART-R1	19			19	1	0	1	0	d4T	3TC	Nevirapine	d4T	3TC	Nevirapine				0	0	0	1	1	1.6	32.3	2	2	1	8	B804				0	0	0	0		-0.5		-0.6		-0.4
A838	34	0	605	605	0	ART-naive																							1.61	26.4	2	2			A838				0	0	0	0		-0.9		-0.6		-0.4
A928	28	0	305	305	0	ART-naive																							1.59	33.3	2	1	1	1	A928				0	0	0	0		-0.6		-0.6		-0.4
A1068	36	0	113	113	0	ART-naive																							1.58	24.1	2	2	1	1	A1068				0	0	0	0		-1.4		-0.6		-0.3
C1402	36	0	510	510	2	ART-R2	28	18	18	46	1	0	0	1	AZT	dDI	Kaletra	d4T	3TC	Efavirenz	AZT	dDI	Kaletra	0	1	0	0	0	1.62	30.9	2	2	1	8	C1402				0	0	0	0		-0.9		-0.6		-0.7
A1255	21	0	159	159	0	ART-naive																							1.52	27.4	2	1	1	8	A1255				0	0	0	0		-0.2		-0.6		-0.4
B766	40	0	201	201	1	ART-R1		15		15	0	1	0	1	AZT	3TC	Efavirenz	AZT	3TC	Efavirenz				0	1	1	0	0	1.68	23.9	2	1	2		B766				0	1		1		-1.1		-0.6		-1
B903	34	0	265	265	1	ART-R1	8	19		27	1	0	0	1	AZT	3TC	Efavirenz	d4T	3TC	Efavirenz	AZT	3TC	Efavirenz	0	1	1	0	0	1.61	29.9	2	1	1	1	B903				0	0	0	0		-0.9		-0.6		-1.7
B1175	37	0	335	335	1	ART-R1	14			14	1	0	1	0	d4T	3TC	Efavirenz	d4T	3TC	Efavirenz				0	1	1	0	0	1.55	29.8	2	2	1	1	B1175				0	0	0	0		-0.6		-0.6		-1.2
B1141	32	0	385	385	1	ART-R1	11			11	1	0	1	0	d4T	3TC	Efavirenz	d4T	3TC	Nevirapine	d4T	3TC	Efavirenz	1	0	1	0	0	1.58	26.7	2	1	1	1	B1141				0	0	0	0		-1		-0.6		-1.5
A1252	42	1	279	279	0	ART-naive																							1.7	26.1	1	1			A1252				0	0	0	0		-0.9		-0.7		-0.9
A1200	22	0	207	207	0	ART-naive																							1.65	23.9	2	1	1	8	A1200				0	0	0	0		-1		-0.7		-1.2
A841	33	0	493	493	0	ART-naive																							1.65	25.5	1	1	1	8	A841				0	0	0	0		-1.1		-0.7		-1.1
A882	35	0	192	192	0	ART-naive																							1.58	30.2	2	2	1	1	A882				1	0	0	1		-2.3		-0.7		-1.4
A1193	48	1	525	525	0	ART-naive																							1.67	25.8	1	1			A1193				0	0	0	0		-1.3		-0.7		-1.1
A919	33	0	308	308	0	ART-naive																							1.5	27.4	2	1	1	1	A919				0	0	0	0		-1.1		-0.7		-0.7
A1000	40	0	322	322	0	ART-naive																							1.74	38.6	2	1	2		A1000				0	0	0	0		-0.2		-0.7		-0.6
A724	31	1	502	502	0	ART-naive																							1.63	20.7	2	1			A724				0	0	0	0		-0.8		-0.7		-0.8
A1265	43	0	174	174	0	ART-naive																							1.57	30.4	2	2	1	8	A1265				0	0	0	0		-1.6		-0.7		0.1
C270	23	0	401	401	2	ART-R2	26		24	26	1	0	1	0	d4T	3TC	Kaletra	d4T	3TC	Nevirapine	d4T	3TC	Kaletra	0	0	0	1	1	1.52	23.6	2	2	1	1	C270				0	0	0	0		-1.3		-0.7		-1.7
A1210	32	0	125	125	0	ART-naive																							1.52	24.5	2	2	2		A1210				0	0	0	0		-1.4		-0.7		-0.8
A1155	31	1	180	180	0	ART-naive																							1.76	23.8	2	1			A1155				0	0	0	0		-0.4		-0.7		0.3
C1405	30	0		438	2	ART-R2						0																	1.59	19.4	2	1	1	1	C1405				0	0	0	0		-0.2		-0.7		-1
C1401	39	0	253	253	2	ART-R2	13	1	30	44	1	0	0	0	Efavirenz		Kaletra	d4T	3TC	Efavirenz	Efavirenz		Kaletra	0	1	1	0	0	1.57	26	2	2	1	1	C1401				0	0	0	0		-0.2		-0.7		-0.4
B1057	28	0	407	407	1	ART-R1	24			24	1	0	1	0	d4T	3TC	Efavirenz	d4T	3TC	Efavirenz				0	1	1	0	0	1.66	27.7	2	2	1	1	B1057				0	0	0	0		-0.6		-0.7		-1
B1037	50	0	336	336	1	ART-R1	20			20	1	0	1	0	d4T	3TC	Efavirenz	d4T	3TC	Efavirenz				0	1	1	0	0	1.53	43.3	2	2	1	8	B1037	1	0	0	1	0	0	1	0	0.6	-1.4	-0.7	-1.1	-0.4	-1.6
B1067	30	1	523	523	1	ART-R1	39			39	1	0	1	0	d4T	3TC	Efavirenz	d4T	3TC	Efavirenz				0	1	1	0	0	1.68	21.6	1	1			B1067				0	0	0	0		-0.5		-0.7		-1
B1013	27	0	293	293	1	ART-R1		21		21	0	1	0	1	AZT	3TC	Nevirapine	AZT	3TC	Nevirapine				0	0	0	1	1	1.63	33.6	2	2	1	1	B1013				0	0	0	0		-1.3		-0.8		-1
B978	49	1	310	310	1	ART-R1	17			17	1	0	1	0	d4T	3TC	Nevirapine	d4T	3TC	Nevirapine				0	0	0	1	1	1.64	21.9	2	1			B978				0	0	0	0		-0.5		-0.8		-0.8
A785	50	0	393	393	0	ART-naive																							1.52	20.6	2	1	2		A785	1	0	1	1	0	1	1	-1.5	-0.8	-1.5	-0.8	-1.4	-0.7	-1.1
A1143	34	0	69	69	0	ART-naive																							1.65	24.9	2	1	1	8	A1143				0	0	0	0		-0.6		-0.8		-0.3
B834	33	0	604	604	1	ART-R1	29	2		31	1	0	0	1	AZT	3TC	Nevirapine	d4T	3TC	Nevirapine	AZT	3TC	Nevirapine	0	0	0	1	1	1.58	26	2	2	1	1	B834				0	0	0	0		-2		-0.8		-0.7
A1117	29	0	135	135	0	ART-naive																							1.51	28.5	2	2	1	1	A1117				0	0	0	0		-1		-0.8		-0.8
A709	57	0	436	436	0	ART-naive																							1.62	32.9	2	1	2		A709	1	0	0	1	0	0	1	-2	-0.9	-2	-0.8	-1.6	-0.4	-1
B1089	31	0	410	410	1	ART-R1	6			6	1	0	1	0	d4T	3TC	Nevirapine	d4T	3TC	Nevirapine				0	0	0	1	1	1.64	25.3	2	2	1	1	B1089				0	0	0	0		-0.4		-0.8		0.1
A1022	27	0	287	287	0	ART-naive																							1.64	42.1	2	2	1	1	A1022				0	0	0	0		0		-0.8		-1.5
A862	26	0	308	308	0	ART-naive																							1.6	25.9	2	2	1	1	A862				0	0	0	0		-0.9		-0.8		-1.8
B1267	29	0	173	173	1	ART-R1		26		26	0	1	0	1	AZT	3TC	Nevirapine	AZT	3TC	Nevirapine				0	0	0	1	1	1.6	36.7	2	2	1	1	B1267				0	0	0	0		-0.1		-0.8		-0.8
A746	36	0			0	Naïve																							1.61	36.8813														0		-0.8		-1.7
A790	40	0	226	226	0	ART-naive																							1.65	22.1	2	2	1	1	A790				0	0	0	0		-1.3		-0.8		-0.3
B1084	34	0			0	NRTI																							1.67	31.0875														0	-0.9	-0.8	0.2	0.3	-1
A1268	31	0	447	447	0	ART-naive																							1.45	21.5	2	2	1	8	A1268				0	0	0	0		-0.7		-0.8		-1.6
B1218	32	1	316	316	1	ART-R1	15			15	1	0	1	0	d4T	3TC	Efavirenz	d4T	3TC	Efavirenz				0	1	1	0	0	1.66	20.8	1	1			B1218				0	0	0	0		-1.6		-0.8		-0.8
B748	33	0	15	15	1	ART-R1	7			7	1	0	1	0	d4T	3TC	Efavirenz	d4T	3TC	Efavirenz				0	1	1	0	0	1.59	21.7	2	2	1	8	B748				1	0	0	1		-0.5		-0.8		-1.3
B1106	33	1	120	120	1	ART-R1	9			9	1	0	1	0	d4T	3TC	Efavirenz	d4T	3TC	Efavirenz				0	1	1	0	0	1.57	21.7	2	1			B1106				0	0	0	0		-1.3		-0.8		-0.5
B1041	37	0	1108	1108	1	ART-R1	36			36	1	0	1	0	d4T	3TC	Efavirenz	d4T	3TC	Efavirenz				0	1	1	0	0	1.56	20.5	2	1	1	8	B1041				0	0	0	0		-0.5		-0.8		-0.9
C1400	41	1	166	166	2	ART-R2	11	12	12	23	1	0	0	1	AZT	dDI	Kaletra	d4T	3TC	Nevirapine	AZT	dDI	Kaletra	0	0	0	1	0	1.73	21	1	1			C1400				0	0	0	0		-1		-0.9		-0.5
A1149	35	1	451	451	0	ART-naive																							1.71	29.4	2	1			A1149				0	0	0	0		-0.4		-0.9		-0.2
B1121	32	1			1	NRTI				11																			1.68	23.8804														-1.2	-0.9	-0.9	-1	-1	-1
B994	32	0	481	481	1	ART-R1	3	7		10	1	0	0	1	AZT	3TC	Nevirapine	d4T	3TC	Nevirapine	AZT	3TC	Nevirapine	0	0	0	1	1	1.56	36.6	2	2	1	1	B994				1	0	0	1		-1.8		-0.9		-3.2
A1166	28	1		247	0	ART-naive																							1.7	21	1	1			A1166				0	0	0	0		-1.1		-0.9		-0.5
C1318	45	0	917	917	2	ART-R2	21		20	21	1	0	1	0	d4T	3TC	Kaletra	d4T	3TC	Efavirenz	d4T	3TC	Kaletra	0	1	0	0	0	1.6	24.1	2	1	2		C1318				0	0	0	0		-0.9		-0.9		-1.1
A616	31	0	559	559	0	ART-naive																							1.56	25.4	2	1	1	1	A616				1	0	0	1		-1.2		-0.9		-2.2
C1378	48	1	300	300	2	ART-R2	8	31	31	39	1	0	0	1	AZT	dDI	Kaletra	d4T	3TC	Efavirenz	AZT	dDI	Kaletra	0	1	0	0	0	1.68	20	1	1			C1378				0	0	0	0		-1.2		-0.9		-1.5
A1226	42	1			0	Naïve																							1.63	24.107														-0.2	-1	-0.9	-0.4	-0.3	-1
A1131	25	0	237	237	0	ART-naive																							1.49	21.3	2	1	1	8	A1131				0	0	0	0		-0.9		-0.9		-1.2
A1185	29	1	124	124	0	ART-naive																							1.65	23.4	1	1			A1185				0	0	0	0		-0.5		-0.9		-1.3
C1307	39	0	167	167	2	ART-R2					0	1	0	1	AZT	dDI	Kaletra	AZT	DDI	Kaletra				0	0	0	0	0	1.55	29.3	2	2	1	1	C1307				0	0	0	0		-0.4		-0.9		-1.1
C1370	38	0	545	545	2	ART-R2	16	23	23	39	1	0	0	1	AZT	dDI	Kaletra	d4T	3TC	Efavirenz	AZT	dDI	Kaletra	0	1	0	0	0	1.46	30	2	2	1	8	C1370				1	0	0	1		-0.9		-0.9		-1.2
C1371	30	0	387	387	2	ART-R2		47	47	47	0	0	0	1	AZT	dDI	Kaletra				AZT	dDI	Kaletra	0	0	0	0	0	1.65	46.2	2	1	1	8	C1371				1	0	0	1		-1.3		-0.9		-1.9
C1351	32	0	456	456	2	ART-R2	16	29	25	45	0	1	0	1	AZT	dDI	Kaletra	AZT	3TC	Nevirapine	AZT	dDI	Kaletra	0	0	0	1	0	1.6	33.2	2	2	1	1	C1351				0	0	0	0		-0.6		-0.9		-0.9
B1040	55	0	188	188	1	ART-R1	7	1		8	1	0	0	1	AZT	3TC	Efavirenz	d4T	3TC	Efavirenz	AZT	3TC	Efavirenz	0	1	1	0	0	1.62	37.8	2	1	2		B1040	1	0	0	1	0	0	1	-2	-1	-2	-0.9	-2.3	-1.2	-1.8
B765	30	1	644	644	1	ART-R1	23	4		27	1	0	0	1	AZT	3TC	Efavirenz	d4T	3TC	Efavirenz	AZT	3TC	Efavirenz	0	1	1	0	0	1.74	22.9	2	2			B765				0	0	0	0		-1.4		-0.9		-1.1
B799	37	0	634	634	1	ART-R1	17			17	1	0	1	0	d4T	3TC	Efavirenz	d4T	3TC	Efavirenz				0	1	1	0	0	1.55	26.5	1	1	1	8	B799				0	0	0	0		-0.7		-0.9		-1.3
A1216	32	0	69	69	0	ART-naive																							1.59	22.2	2	2	1	8	A1216				0	0	0	0		-1.4		-1		-1
A1061	54	1	411	411	0	ART-naive																							1.67	28.1	1	1			A1061	1	0	0	1	0	0	1	0	0.4	-1.4	-1	-2.1	-1.6	-1.5
A1159	36	1	193	193	0	ART-naive																							1.74	21.3	2	1			A1159				1	0	0	1		-0.9		-1		-1.3
C1382	35	0	447	447	2	ART-R2		40	10	40	0	1	0	1	AZT	dDI	Kaletra	AZT	3TC	Nevirapine	AZT	dDI	Kaletra	0	0	0	1	0	1.63	36.9	2	2	1	8	C1382				0	0	0	0		-0.9		-1		-0.6
A991	35	0	597	597	0	ART-naive																							1.59	45.9	2	2	2		A991				0	0	0	0		-0.4		-1		-0.8
C1397	40	0	499	499	2	ART-R2	31	26	8	57	1	0	0	1	AZT	3TC	Kaletra	d4T	3TC	Efavirenz	Combivir		Kaletra	0	1	0	0	0	1.57	36.5	2	2	1	8	C1397				1	0	0	1		-0.7		-1		-0.6
A1094	27	0	271	271	0	ART-naive																							1.54	40.4	2	2	1	1	A1094				1	0	0	1		-1.9		-1		-2.4
B835	35	0	254	254	1	ART-R1	21			21	1	0	1	0	d4T	3TC	Nevirapine	d4T	3TC	Nevirapine				0	0	0	1	1	1.64	20	2	2	1	8	B835				0	0	0	0		-0.9		-1		-1
A1026	36	0	717	717	0	ART-naive																							1.55	33.7	2	2	1	1	A1026				1	0	0	1		-1.5		-1		-2.4
A1064	28	1	253	253	0	ART-naive																							1.69	22.2	2	1			A1064				0	0	0	0		-1.2		-1		-0.6
B771	45	1	127	127	1	ART-R1	22	11		33	1	0	0	1	AZT	3TC	Efavirenz	d4T	3TC	Efavirenz	AZT	3TC	Efavirenz	0	1	1	0	0	1.65	18.1	2	2			B771				1	0	0	1		-1.6		-1		-1.4
A780	27	0			0	Naïve																							1.54	26.48														-0.7		-1.1		-1.1
A1191	41	0	446	446	0	ART-naive																							1.59	30.1	2	1	1	8	A1191				1	0	0	1		-1.8		-1.1		-2.4
A986	25	0	354	354	0	ART-naive																							1.58	22.6	2	2	1	1	A986				0	0	0	0		-1.9		-1.1		-2
B1105	22	0	159	159	1	ART-R1					1	0	1	0	d4T	3TC	Nevirapine	d4T	3TC	Nevirapine				0	0	0	1	1	1.5	22	2	2	1	8	B1105				0	0	0	0		-1.5		-1.1		-1
A1171	27	0	557	557	0	ART-naive																							1.62	30.3	2	2	1	1	A1171				0	0	0	0		-1.7		-1.1		-0.8
C1395	28	0	726	726	2	ART-R2	14	19	19	33	1	0	0	1	AZT	dDI	Kaletra	d4T	3TC	Nevirapine	AZT	dDI	Kaletra	0	0	0	1	0	1.64	26	2	2	1	1	C1395				1	0	0	1		-1.8		-1.1		-2.1
B581	31	0	651	651	1	ART-R1		31		31	0	1	0	1	AZT	3TC	Nevirapine	AZT	3TC	Nevirapine				0	0	0	1	1	1.66	31.9	2	2	1	1	B581				0	0	0	0		-0.1		-1.1		-0.6
B1168	32	0	207	207	1	ART-R1	26			26	1	0	1	0	d4T	3TC	Nevirapine	d4T	3TC	Nevirapine				0	0	0	1	1	1.59	24.9	2	2	1	8	B1168				0	0	0	0		-1.9		-1.1		-0.4
A970	26	0	397	397	0	ART-naive																							1.71	24.8	2	1	1	1	A970				1	0	0	1		-2.3		-1.1		-1.5
B867	28	0	261	261	1	ART-R1	7			7	1	0	1	0	d4T	3TC	Efavirenz	d4T	3TC	Efavirenz				0	1	1	0	0	1.63	27.5	2	2	1	1	B867				1	0	0	1		-2.1		-1.1		-1.4
B1215	53	0	500	500	1	ART-R1	28			28	1	0	1	0	d4T	3TC	Efavirenz	d4T	3TC	Efavirenz				0	1	1	0	0	1.57	23	2	1	1	8	B1215	1	0	0	1	0	0	1	-1.5	-0.7	-2.1	-1.1	-0.8	-0.2	-0.6
B1199	36	1	165	165	1	ART-R1	22			22	1	0	1	0	d4T	3TC	Efavirenz	d4T	3TC	Efavirenz				0	1	1	0	0	1.54	20.5	1	1			B1199				1	1	0	1		-1.2		-1.1		-1.7
C1313	27	0	861	861	2	ART-R2																							1.59	20.8	2	2	1	1	C1313				0	0	0	0		-1.6		-1.2		-1.3
B1065	27	0	294	294	1	ART-R1	5	4		9	1	0	0	1	AZT	3TC	Nevirapine	d4T	3TC	Nevirapine	AZT	3TC	Nevirapine	0	0	0	1	1	1.51	29.9	2	1	1	1	B1065				0	0	0	0		-1.3		-1.2		-0.4
A839	52	0		505	0	ART-naive																							1.59	20.9	1	1			A839	1	0	1	1	0	1	1	-2.2	-1.4	-2	-1.2	-0.7	0.2	1.8
B180	47	1	472	472	1	ART-R1	10			10	1	0	1	0	d4T	3TC	Nevirapine	d4T	3TC	Nevirapine				0	0	0	1	1	1.63	20.5	1	1			B180				1	0	0	1		-0.8		-1.2		-0.8
A811	22	0		910	0	ART-naive																							1.61	27.4	2	1	1	8	A811				0	0	0	0		-1.2		-1.2		-1.5
C1404	36	1	293	293	2	ART-R2	3	19	13	35	1	0	0	1	AZT	3TC	Kaletra	d4T	3TC	Nevirapine	AZT	3TC	Kaletra	0	0	0	1	0	1.7	23.9	1	1			C1404				1	0	0	1		-2.1		-1.2		-1.6
A1169	38	0	193	193	0	ART-naive																							1.57	42.1	2	1	2		A1169				0	0	0	0		-0.5		-1.2		-0.9
A1130	27	0	131	131	0	ART-naive																							1.66	25.2	2	2	1	8	A1130				1	0	0	1		-2.1		-1.2		-0.8
B603	37	0	99	99	1	ART-R1	16			16	1	0	1	0	d4T	3TC	Nevirapine	d4T	3TC	Nevirapine				0	0	0	1	1	1.61	20.3	2	2	2		B603				0	0	0	0		-0.9		-1.2		-1.1
B909	45	1		326	1	ART-R1	6			6	1	0	1	0	d4T	3TC	Nevirapine	d4T	3TC	Nevirapine				0	0	0	1	1	1.63	20.6	2	2			B909				0	0	0	0		0.1		-1.2		-0.9
A1070	51	0	316	316	0	ART-naive																							1.51	28.2	2	2	1	8	A1070	1	1	1	1	1	1	1	-2.2	-1.4	-2	-1.2	-1.9	-1.1	-1.1
A742	36	0	43	43	0	ART-naive																							1.6	22	2	2	1	8	A742				0	0	0	0		-1		-1.2		-0.7
A744	30	0	159	159	0	ART-naive																							1.59	26.4	2	2	2		A744				0	0	0	0		-1		-1.2		-1.4
B1012	29	0	179	179	1	ART-R1	14			14	1	0	1	0	d4T	3TC	Efavirenz	d4T	3TC	Efavirenz				0	1	1	0	0	1.51	23.9	2	2	1	1	B1012				0	0	0	0		-0.9		-1.2		-0.9
B1148	30	0	317	317	1	ART-R1	6			6	1	0	1	0	d4T	3TC	Efavirenz	d4T	3TC	Efavirenz				0	1	1	0	0	1.51	24.6	2	2	2		B1148				0	0	0	0		-0.8		-1.2		-1.5
B803	34	0	945	945	1	ART-R1	39			39	1	0	1	0	d4T	3TC	Efavirenz	d4T	3TC	Efavirenz				0	1	1	0	0	1.52	27.3	2	2	2		B803				0	0	0	0		-0.6		-1.2		-1
B692	36	0	410	410	1	ART-R1	28			28	1	0	1	0	d4T	3TC	Efavirenz	d4T	3TC	Efavirenz				0	1	1	0	0	1.55	26.6	2	1	1	8	B692				0	0	0	0		-0.9		-1.2		-1.5
B331	45	0	463	463	1	ART-R1	41			41	1	0	1	0	d4T	3TC	Efavirenz	d4T	3TC	Efavirenz				0	1	1	0	0	1.61	30.1	2	2	2		B331				1	0	0	1		-1.2		-1.2		-1.1
B1172	43	1	72	72	1	ART-R1	16			16	1	0	1	0	d4T	3TC	Efavirenz	d4T	3TC	Efavirenz				0	1	1	0	0	1.75	22.9	1	1			B1172				0	0	0	0		-1.9		-1.2		-1.4
B94	40	0	301	301	1	ART-R1	31			31	1	0	1	0	d4T	3TC	Efavirenz	d4T	3TC	Efavirenz				0	1	1	0	0	1.53	22.2	2	1	2		B94				0	0	0	0		-0.3		-1.2		-1.2
A1027	42	0			0	Naïve																							1.51	25.0208														-0.8	-1.6	-1.3	-1.7	-1.3	-1.2
B1119	62	1	412	412	1	ART-R1	28			28	1	0	1	0	d4T	3TC	Nevirapine	d4T	3TC	Nevirapine				0	0	0	1	1	1.6	25.5	1	1			B1119	1	1	1	1	1	1	1	-1.8	-1.1	-2	-1.3	-1.8	-1.1	-2.7
B768	32	0	352	352	1	ART-R1		11		11	0	1	0	1	AZT	3TC	Nevirapine	AZT	3TC	Nevirapine				0	0	0	1	1	1.59	36.7	2	2	1	1	B768				0	0	0	0		0		-1.3		-0.9
B890	28	0	283	283	1	ART-R1		17		17	0	1	0	1	AZT	3TC	Nevirapine	AZT	3TC	Nevirapine				0	0	0	1	1	1.55	33	2	2	1	1	B890				0	0	0	0		-0.5		-1.3		-0.6
B1146	27	0	513	513	1	ART-R1		22		22	0	1	0	1	AZT	3TC	Nevirapine	AZT	3TC	Nevirapine				0	0	0	1	1	1.72	35.2	2	1	1	1	B1146				0	0	0	0		-0.8		-1.3		-1
C1368	43	0	312	312	2	ART-R2					0	0	0	1	AZT	dDI	Kaletra				AZT	dDI	Kaletra	0	0	0	0	0	1.62	21	2	2	1	8	C1368				0	0	0	0		-1.7		-1.3		-1.1
B832	23	0	563	563	1	ART-R1	12			12	1	0	1	0	d4T	3TC	Nevirapine	d4T	3TC	Nevirapine				0	0	0	1	1	1.58	20.2	2	1			B832				0	0	0	0		-1.3		-1.3		-1.6
A967	48	0	517	517	0	ART-naive																							1.52	35.9	2	1	1	8	A967				0	0	0	0		-0.3		-1.3		-1.1
A1147	26	0	91	91	0	ART-naive																							1.61	30.5	2	2	1	1	A1147				0	0	0	0		-1.7		-1.3		-1.4
B853	31	0	293	293	1	ART-R1	11	5		16	1	0	1	0	d4T	3TC	Efavirenz	AZT	3TC	Nevirapine	d4T	3TC	Efavirenz	1	0	1	0	0	1.51	20.4	1	1	1	8	B853				1	0	0	1		-1.4		-1.3		-1.6
B830	60	0	101	101	1	ART-R1	29	12		41	1	0	0	1	AZT	3TC	Efavirenz	d4T	3TC	Efavirenz	AZT	3TC	Efavirenz	0	1	1	0	0	1.53	20	2	2			B830	2	2	1	1	1	1	1	-3.2	-2	-2.7	-1.3	-3.4	-1.9	-2.7
B912	44	1	387	387	1	ART-R1	36			36	1	0	1	0	d4T	3TC	Efavirenz	d4T	3TC	Efavirenz				0	1	1	0	0	1.65	27.1	1	1			B912				1	0	0	1		-1.1		-1.3		-2.2
B797	39	0	471	471	1	ART-R1	31	3		34	1	0	0	1	AZT	3TC	Efavirenz	d4T	3TC	Efavirenz	AZT	3TC	Efavirenz	0	1	1	0	0	1.53	24.2	2	1	1	8	B797				1	0	0	1		-1.7		-1.3		-2.1
A1251	37	1	1302	1302	0	ART-naive																							1.77	27	1	1			A1251				1	0	0	1		-1.6		-1.4		-1.8
A934	57	1	659	659	0	ART-naive																							1.62	21.3	1	1			A934	2	0	0	1	0	0	1	-2.6	-2.1	-2	-1.4	-2.4	-1.8	-2.7
C1414	30	0	772	772	2	ART-R2	5	58	34		1	0	0	1	AZT	3TC	Kaletra	d4T	3TC	Efavirenz	Combivir		Kaletra	0	1	0	0	0	1.68	30.1	2	2	1	1	C1414				0	0	0	0		-1.6		-1.4		-1
C1410	35	0	610	610	2	ART-R2	31	23	23	54	1	0	0	1	AZT	3TC	Kaletra	d4T	3TC	Efavirenz	Combivir		Kaletra	0	1	0	0	0	1.58	21.6	2	2	1	1	C1410				0	0	0	0		-1.1		-1.4		-1.1
A851	35	0	96	96	0	ART-naive																							1.47	23.4	2	2	1	8	A851				0	0	0	0		-1.6		-1.4		-1.3
B782	32	0	315	315	1	ART-R1	16			16	1	0	1	0	d4T	3TC	Nevirapine	d4T	3TC	Nevirapine				0	0	0	1	1	1.57	27.5	2	2	1	8	B782				0	0	0	0		-0.8		-1.4		-1.4
C1343	34	0	619	619	2	ART-R2	10	31	31	41	1	0	0	1	AZT	3TC	Kaletra	d4T	3TC	Efavirenz	Combivir		Kaletra	0	1	0	0	0	1.6	31.2	2	2	1	1	C1343				0	0	0	0		-1.3		-1.4		-0.8
A1038	35	0	180	180	0	ART-naive																							1.63	34.3	2	2	1	8	A1038				0	0	0	0		-1		-1.4		-1.9
B1017	35	0	115	115	1	ART-R1	34			34	1	0	1	0	d4T	3TC	Nevirapine	d4T	3TC	Efavirenz	d4T	3TC	Nevirapine	1	0	0	0	1	1.57	32.9	2	2	1	8	B1017				1	0	0	1		0.1		-1.4		-2
B910	32	0	323	323	1	ART-R1	17			17	1	0	1	0	d4T	3TC	Nevirapine	d4T	3TC	Nevirapine				0	0	0	1	1	1.56	25.3	2	2	1	1	B910				1	0	0	1		-1.3		-1.4		-2.5
B763	21	0	378	378	1	ART-R1	51			51	1	0	1	0	d4T	3TC	Efavirenz	d4T	3TC	Efavirenz				0	1	1	0	0	1.8	25.1	2	2	1	1	B763				1	0	0	1		-1.6		-1.4		-2.6
B946	49	0	456	456	1	ART-R1	35			35	1	0	1	0	d4T	3TC	Efavirenz	d4T	3TC	Efavirenz				0	1	1	0	0	1.54	29.5	2	1	2		B946				0	0	0	0		-0.8		-1.4		-1.4
A1180	27	0	206	206	0	ART-naive																							1.61	42.4	2	2	1	1	A1180				0	0	0	0		-0.9		-1.5		-1.5
A1118	42	1			0	Naïve																							1.7	24.6021														-0.9	-1.5	-1.5	-2	-1.9	-2.2
A710	30	0	312	312	0	ART-naive																							1.55	20.7	2	2	1	8	A710				0	0	0	0		-1.1		-1.5		-1.7
A1213	21	0			0	Naïve																																						-1.8	-1.7	-1.5	-2.1	-1.9	-2.4
C1426	35	0	144	144	2	ART-R2	40	12	26	52	1	0	1	0	d4T	3TC	Kaletra	d4T	3TC	Nevirapine	d4T	3TC	Kaletra	0	0	0	1	1	1.66	24.7	2	2	1	8	C1426				0	0	0	0		-1.1		-1.5		-1.4
B761	39	0	514	514	1	ART-R1	18			18	1	0	1	0	d4T	3TC	Nevirapine	d4T	3TC	Nevirapine				0	0	0	1	1	1.59	28.2	2	2	1	2	B761				0	0	0	0		-0.8		-1.5		-1.4
B1135	26	0			1	NRTI				9																			1.58	33.0876														0	-1.6	-1.5	-1.2	-1.2	-0.3
C1394	38	0	342	342	2	ART-R2	19	27	23	46	1	1	0	1	AZT	3TC	Kaletra	AZT	3TC	Efavirenz	Combivir		Kaletra	0	1	0	0	0	1.61	25.1	2	1	1	8	C1394				1	0	0	1		-0.8		-1.5		-1.7
A1123	24	0	282	282	0	ART-naive																							1.64	23.7	2	2	1	8	A1123				0	0	0	0		-1.7		-1.5		-1.5
B191	33	1	309	309	1	ART-R1	20			20	1	0	1	0	d4T	3TC	Nevirapine	d4T	3TC	Nevirapine				0	0	0	1	1	1.73	24	2	1			B191				0	0	0	0		-1.1		-1.5		-1.2
A1029	39	1	559	559	0	ART-naive																							1.7	21.9	1	1			A1029				0	0	0	0		-0.8		-1.5		-1.7
C496	40	0	330	330	2	ART-R2	32	5	5	37	1	0	0	1	AZT	dDI	Kaletra	d4T	3TC	Efavirenz	AZT	dDI	Kaletra	0	1	0	0	0	1.64	26.1	2	2	1	8	C496				0	0	0	0		-0.1		-1.6		-0.6
B1194	22	0	156	156	1	ART-R1	6			6	1	0	1	0	d4T	3TC	Nevirapine	d4T	3TC	Nevirapine				0	0	0	1	1	1.59	25.2	2	2	1	1	B1194				0	0	0	0		-0.8		-1.6		-1.9
A784	25	0	286	286	0	ART-naive																							1.49	33.3	2	2	1	1	A784				0	0	0	0		-0.7		-1.6		-1.7
A1228	32	1			0	Naïve																							1.825	20.5967														-0.9	-1.6	-1.6	-1.1	-1.1	-1.6
C856	32	0		307	2	ART-R2	2	9	9	11	1	0	0	1	AZT	3TC	Kaletra	d4T	3TC	Nevirapine	AZT	3TC	Kaletra	0	0	0	1	0	1.56	29.1	2	2	1	8	C856				0	0	0	0		-1		-1.6		-2
C1345	42	0	261	261	2	ART-R2	7	9	9	16	1	0	0	1	AZT	dDI	Kaletra	d4T	3TC	Efavirenz	AZT	dDI	Kaletra	0	1	0	0	0	1.63	30.7	2	2	2	8	C1345				0	0	0	0		-1.8		-1.6		-1.8
B756	26	0	482	482	1	ART-R1	25			25	1	0	1	0	d4T	3TC	Nevirapine	d4T	3TC	Nevirapine				0	0	0	1	1	1.6	25.2	2	2	1	8	B756				0	0	0	0		-1.1		-1.6		-1.8
A633	26	0	123	123	0	ART-naive																							1.66	22	2	1	1	1	A633				0	0	0	0		-1.6		-1.6		-1.9
C1424	29	1	538	538	2	ART-R2	16	7	7	23	1	0	0	1	AZT	dDI	Kaletra	d4T	3TC	Efavirenz	AZT	dDI	Kaletra	0	1	0	0	0	1.6	23.4	1	2			C1424				1	0	0	1		-1		-1.6		-1.7
A1221	37	1	343	343	0	ART-naive																							1.72	24	2	1			A1221				0	0	0	0		-0.5		-1.6		-1.6
B340	35	1	261	261	1	ART-R1	27			27	1	0	1	0	d4T	3TC	Efavirenz	d4T	3TC	Efavirenz				0	1	1	0	0	1.81	20.6	1	1			B340				1	0	0	1		-0.2		-1.6		-1.4
B869	37	1	357	357	1	ART-R1	10			10	1	0	1	0	d4T	3TC	Efavirenz	d4T	3TC	Efavirenz				0	1	1	0	0	1.73	19.3	1	1			B869				0	0	0	0		-1.5		-1.6		-1.9
A1198	58	0	116	116	0	ART-naive																							1.55	20.7	2	1	2		A1198	2	1	1	1	1	1	1	-2.7	-1.5	-3.1	-1.7	-2.6	-1.2	-2.7
A1152	35	0	235	235	0	ART-naive																							1.62	28.2	2	2	1	1	A1152				0	0	0	0		-1.9		-1.7		-0.8
A745	34	0	33	33	0	ART-naive																							1.71	19.4	2	2	1	1	A745				1	0	0	1		-1.9		-1.7		-2.3
A1182	42	0	304	304	0	ART-naive																							1.58	20.6	2	1	1	8	A1182				1	0	0	1		-1.6		-1.7		-2.2
C894	29	0	394	394	2	ART-R2	17		14	17	1	0	1	0	d4T	3TC	Kaletra	d4T	3TC	Nevirapine	d4T	3TC	Kaletra	0	0	0	1	1	1.58	34	2	2	1	1	C894				1	0	0	1		-1.4		-1.7		-3.3
A800	33	0	721	721	0	ART-naive																							1.58	32.9	2	2	1	1	A800				0	0	0	0		-1.7		-1.7		-0.8
B1005	37	0	230	230	1	ART-R1	18			18	1	0	1	0	d4T	3TC	Nevirapine	d4T	3TC	Nevirapine				0	0	0	1	1	1.5	25.7	2	2	1	1	B1005				0	0	0	0		-1.4		-1.7		-1.6
C1358	30	0	441	441	2	ART-R2	31		25	31	1	0	1	0	d4T	3TC	Kaletra	d4T	3TC	Nevirapine	d4T	3TC	Kaletra	0	0	0	1	1	1.53	21.7	2	2	1	1	C1358				1	1	1	1		-3.2		-1.7		-2.2
A949	31	0	766	766	0	ART-naive																							1.67	18.6	2	1	2		A949				1	0	0	1		-1.8		-1.7		-1.3
C975	37	0		182	2	ART-R2		25	25	25	0	1	0	1	AZT	dDI	Kaletra				AZT	dDI	Kaletra	0	0	0	0	0	1.61	26.3	2	2	2		C975				1	0	0	1		-2.5		-1.7		-2.4
A924	24	1	244	244	0	ART-naive																							1.7	19.3	1	1			A924				1	0	0	1		-1.2		-1.7		-2.1
A1124	33	0	536	536	0	ART-naive																							1.57	27	2	2	1	1	A1124				0	0	0	0		-1.3		-1.7		-0.8
B772	45	1	273	273	1	ART-R1	10			10	1	0	1	0	d4T	3TC	Nevirapine	d4T	3TC	Nevirapine				0	0	0	1	1	1.65	20.7	1	1			B772				0	0	0	0		-1.1		-1.7		-1.5
B1207	33	0	216	216	1	ART-R1		9		9	0	1	0	1	AZT	3TC	Efavirenz	AZT	3TC	Efavirenz				0	1	1	0	0	1.53	35.5	2	2	1	8	B1207				0	0	0	0		-0.8		-1.7		-1
B1107	30	0	436	436	1	ART-R1	16			16	1	0	1	0	d4T	3TC	Efavirenz	d4T	3TC	Efavirenz				0	1	1	0	0	1.55	29.4	2	1	1	8	B1107				1	0	0	1		-1.9		-1.7		-1.9
B871	30	0	205	205	1	ART-R1	10			10	1	0	1	0	d4T	3TC	Efavirenz	d4T	3TC	Efavirenz				0	1	1	0	0	1.58	24.4	2	1	2		B871				1	0	0	1		-1.7		-1.7		-2.3
C1403	26	0	1007	1007	2	ART-R2	21	12	12	33	1	0	0	1	AZT	3TC	Kaletra	d4T	3TC	Efavirenz	AZT	3TC	Kaletra	0	1	0	0	0	1.65	25	2	2	1	1	C1403				1	0	0	1		-1.8		-1.8		-2.1
A1260	27	0	573	573	0	ART-naive																							1.46	30.2	2	2	1	8	A1260				0	0	0	0		-1		-1.8		-1.3
A1091	21	0	298	298	0	ART-naive																							1.64	18.6	2	1	1	8	A1091				1	0	0	1		-2.1		-1.8		-2.1
A1024	43	0	133	133	0	ART-naive																							1.61	31.9	2	1	1	8	A1024				0	0	0	0		-1.6		-1.8		-1.6
A1028	29	0	419	419	0	ART-naive																							1.56	21.1	2	2	1	8	A1028				1	0	0	1		-2		-1.8		-2
C1320	27	0			2	PI				16																																		-2.1	-1.9	-1.8	-1.4	-1.4	-1.9
C1385	57	1	567	567	2	ART-R2	7	33	33	40	1	0	0	1	AZT	dDI	Kaletra	d4T	3TC	Efavirenz	AZT	dDI	Kaletra	0	1	0	0	0	1.71	27.4	2	1			C1385	1	1	1	1	1	1	1	-1.6	-1.1	-2.4	-1.8	-1.2	-0.7	-1.2
A1188	44	0	359	359	0	ART-naive																							1.49	23.6	2	2	1	8	A1188				1	0	0	1		-1.5		-1.8		-2.3
B1160	50	0	524	524	1	ART-R1	42			42	1	0	1	0	d4T	3TC	Efavirenz	d4T	3TC	Efavirenz				0	1	1	0	0	1.58	30.2	2	1	1	8	B1160	2	0	0	1	0	0	1	-2.9	-2.3	-2.6	-1.8	-3.4	-2.6	-2.2
B1204	31	0	554	554	1	ART-R1	33			33	1	0	1	0	d4T	3TC	Efavirenz	d4T	3TC	Efavirenz				0	1	1	0	0	1.55	17.3	2	2	1	8	B1204				1	0	0	1		-1.8		-1.8		-2.2
A1021	36	1	57	57	0	ART-naive																							1.68	23.8	2	1			A1021				1	0	0	1		-1.3		-1.9		-2.2
A1214	40	1	561	561	0	ART-naive																							1.65	18.4					A1214				1	0	0	1		-2.6		-1.9		-1.7
B783	30	0	405	405	1	ART-R1	11			11	1	0	1	0	d4T	3TC	Nevirapine	d4T	3TC	Nevirapine				0	0	0	1	1	1.64	24.8	2	2	2		B783				1	0	0	1		-1.5		-1.9		-2.5
A1099	45	1		376	0	ART-naive																							1.72	28.2	2	1			A1099				1	0	0	1		-3.1		-1.9		-2.6
A795	40	0	502	502	0	ART-naive																							1.58	19.4	2	1	2		A795				1	0	0	1		-2.2		-1.9		-2.4
B677	28	0	244	244	1	ART-R1	6			6	1	0	1	0	d4T	3TC	Nevirapine	d4T	3TC	Nevirapine				0	0	0	1	1	1.57	25.9	2	1	1	1	B677				0	0	0	0		-1.1		-1.9		-1.6
B977	39	1	383	383	1	ART-R1	34			34	1	0	1	0	d4T	3TC	Efavirenz	d4T	3TC	Efavirenz				0	1	1	0	0	1.65	29.6	2	2			B977				0	0	0	0		-1.5		-1.9		-2
A794	27	0	419	419	0	ART-naive																							1.52	21.6	2	2	1	8	A794				1	0	0	1		-1.3		-2		-2.4
C1432	35	0	877	877	2	ART-R2	66	2	7	77	1	0	1	0	d4T	3TC	Kaletra	d4T	3TC	Efavirenz	d4T	3TC	Kaletra	0	1	0	0	1	1.56	24.9	2	1	1	1	C1432				0	0	0	0		-1.9		-2		-1.7
A1103	34	1	193	193	0	ART-naive																									2	1			A1103				1	0	0	1		-2.2		-2		-1.7
B829	28	0	467	467	1	ART-R1	17	7		24	1	0	0	1	AZT	3TC	Nevirapine	d4T	3TC	Nevirapine	AZT	3TC	Nevirapine	0	0	0	1	1	1.59	31.6	2	2	1	1	B829				1	0	0	1		-2.5		-2		-1.9
A888	33	0	184	184	0	ART-naive																							1.56	23.6	1	1	1	8	A888				1	0	0	1		-2.7		-2		-2.3
C1412	49	0	401	401	2	ART-R2	10	22	30	32	1	0	0	1	AZT	3TC	Kaletra	d4T	3TC	Nevirapine	Combivir		Kaletra	0	0	0	1	0	1.62	29.3	2	1	2		C1412				0	0	0	0		-1.6		-2		-0.9
A960	25	0	335	335	0	ART-naive																							1.55	20.1	2	1	1	1	A960				0	0	0	0		-1.5		-2		-1.9
B945	36	1	259	259	1	ART-R1	13			13	1	0	1	0	d4T	3TC	Efavirenz	d4T	3TC	Efavirenz				0	1	1	0	0	1.76	25.3	1	1			B945				1	0	0	1		-2.1		-2		-1.6
B1179	29	1	285	285	1	ART-R1	13			13	1	0	1	0	d4T	3TC	Efavirenz	d4T	3TC	Efavirenz				0	1	1	0	0	1.72	17.5	1	1			B1179				1	0	0	1		-2.1		-2		-2.3
A792	34	0	261	261	0	ART-naive																							1.45	21.6	2	2	1	8	A792				1	0	0	1		-1.6		-2.1		-1.7
C1354	36	0	353	353	2	ART-R2	12	8	8	20	1	0	0	1	AZT	dDI	Kaletra	d4T	3TC	Efavirenz	AZT	dDI	Kaletra	0	1	0	0	0	1.6	34.4	2	1	1	1	C1354				1	0	0	1		-1.9		-2.1		-1
A1259	30	0	390	390	0	ART-naive																							1.52	27.4	2	1	1	1	A1259				1	0	0	1		-2.2		-2.1		-1.7
A1060	53	0	923	923	0	ART-naive																							1.54	22.6	2	2	1	8	A1060	2	1	1	1	1	1	1	-2.9	-2.1	-3	-2.1	-4	-3	-3.6
A778	37	0	320	320	0	ART-naive																							1.57	20.1	2	2	2		A778				1	0	0	1		-1.6		-2.1		-2.5
C1429	34	0	722	722	2	ART-R2	36		35	36	1	0	1	0	d4T	3TC	Kaletra	d4T	3TC	Nevirapine	d4T	3TC	Kaletra	0	0	0	1	1	1.6	30.9	2	2	1	1	C1429				1	0	0	1		-2.1		-2.1		-2.2
B767	37	1	280	280	1	ART-R1	9			9	1	0	1	0	d4T	3TC	Nevirapine	d4T	3TC	Nevirapine				0	0	0	1	1	1.82	26.3	2	1			B767				1	0	0	1		-2		-2.1		-1.8
B1177	28	0	293	293	1	ART-R1	18			18	1	0	1	0	d4T	3TC	Nevirapine	d4T	3TC	Nevirapine				0	0	0	1	1	1.65	19.5	2	2	1	8	B1177				1	0	0	1		-1.3		-2.1		-2.1
A1254	43	0	153	153	0	ART-naive																							1.61	25.6	1	2	1	8	A1254				1	0	0	1		-1.3		-2.1		-1
B497	36	1	212	212	1	ART-R1	6			6	1	0	1	0	d4T	3TC	Nevirapine	d4T	3TC	Nevirapine				0	0	0	1	1	1.56	22.8	1	1			B497				1	0	0	1		-3		-2.1		-2.3
C1376	40	0	348	348	2	ART-R2	12	7	7	19	1	0	0	1	AZT	dDI	Kaletra	d4T	3TC	Efavirenz	AZT	dDI	Kaletra	0	1	0	0	0	1.55	26.2	2	2	1	1	C1376				1	0	0	1		-2.9		-2.1		-2.3
B1158	43	1	170	170	1	ART-R1	23			23	1	0	1	0	d4T	3TC	Efavirenz	d4T	3TC	Efavirenz				0	1	1	0	0	1.75	22.3	2	1			B1158				1	0	0	1		-2.1		-2.1		-2.5
A827	29	0	400	400	0	ART-naive																							1.61	21.1	2	1	1	1	A827				1	0	0	1		-2		-2.2		-2.7
A806	37	1	254	254	0	ART-naive																							1.63	19.7	1	2			A806				1	0	0	1		-2.2		-2.2		-2.8
A1183	43	1	239	239	0	ART-naive																							1.69	22.8	1	1			A1183				1	0	0	1		-1.6		-2.2		-2.5
B606	42	0	449	449	1	ART-R1		41			1	0	0	1	AZT	3TC	Efavirenz	d4T	3TC	Efavirenz	AZT	3TC	Efavirenz	0	1	1	0	0	1.42	23.5	2	2	2		B606				1	0	0	1		-2.9		-2.2		-1.8
B1136	67	1			1	NRTI				29																			1.57	18.4186														-2.1	-3.1	-2.2	-4.6	-3.7	-3.4
A1098	36	1	76	76	0	ART-naive																							1.77	18.4	1	1			A1098				1	0	0	1		-1.8		-2.3		-1.8
A1133	33	0	212	212	0	ART-naive																							1.57	32.2	2	2	2		A1133				1	0	0	1		-2.3		-2.3		-2.7
B1009	30	0	252	252	1	ART-R1	9	1		10	1	0	0	1	AZT	3TC	Nevirapine	d4T	3TC	Nevirapine	AZT	3TC	Nevirapine	0	0	0	1	1	1.54	31.6	2	2	1	1	B1009				1	0	0	1		-0.8		-2.3		-2.1
A1189	32	0			0	Naïve																							1.52	20.3861														-2.3	-2.3	-2.3	-2.8	-2.8	-2.3
A1257	35	0	461	461	0	ART-naive																							1.49	24.8	2	1	1	8	A1257				1	1	1	1		-2.2		-2.3		-2.2
B1120	40	1	226	226	1	ART-R1	7			7	1	0	1	0	d4T	3TC	Efavirenz	d4T	3TC	Efavirenz				0	1	1	0	0	1.7	23.9	2	2			B1120				1	0	0	1		-2.8		-2.3		-1.8
A1181	36	0	206	206	0	ART-naive																							1.57	18	1	1	2		A1181				1	0	0	1		-1.7		-2.4		-2.5
A828	32	1	471	471	0	ART-naive																							1.53	17.6	1	1			A828				1	0	0	1		-2		-2.4		-1.9
A875	29	1	593	593	0	ART-naive																							1.71	26.9	2	1			A875				1	0	0	1		-1.5		-2.4		-2.1
B866	57	1	591	591	1	ART-R1	6			6	1	0	1	0	d4T	3TC	Efavirenz	d4T	3TC	Efavirenz				0	1	1	0	0	1.75	24.2	1	1			B866	2	2	1	1	1	1	1	-2.6	-2.1	-3	-2.4	-3.2	-2.7	-3.5
A1205	37	0		181	0	ART-naive																							1.58	20.7	2	2	1	8	A1205				1	0	0	1		-2.2		-2.5		-2.5
B955	34	0	324	324	1	ART-R1	24			24	1	0	1	0	d4T	3TC	Nevirapine	d4T	3TC	Nevirapine				0	0	0	1	1	1.47	25.6	2	2	1	1	B955				1	0	0	1		-1.6		-2.5		-1.9
A1113	32	1	150	150	0	ART-naive																							1.6	19.8	1	1			A1113				1	0	0	1		-2.3		-2.5		-2.6
A940	21	1		33	0	ART-naive																							1.73	23.5	1	1			A940				1	0	0	1		-1.8		-2.5		-2.6
C1334	37	0	902	902	2	ART-R2	12	53	27	65	0	1	0	1	AZT	3TC	Kaletra	AZT	DDI	Nevirapine	Combivir		Kaletra	0	0	0	1	0	1.64	27.1	2	1	2		C1334				1	0	0	1		-1.8		-2.5		-1.8
B951	27	0	389	389	1	ART-R1	19			19	1	0	1	0	d4T	3TC	Efavirenz	d4T	3TC	Efavirenz				0	1	1	0	0	1.61	21.9	2	2	1	1	B951				1	0	0	1		-2.1		-2.5		-2.5
C1352	52	1	142	142	2	ART-R2	21	8	8	29	1	0	0	1	AZT	dDI	Kaletra	d4T	3TC	Efavirenz	AZT	dDI	Kaletra	0	1	0	0	0	1.62	20.4	1	1			C1352	2	2	2	1	1	1	1	-3.1	-2.7	-3	-2.6	-2.9	-2.5	-2.3
A717	28	0	486	486	0	ART-naive																							1.57	32.1	2	2	1	1	A717				1	0	0	1		-2.3		-2.6		-2.1
C1407	48	1	101	101	2	ART-R2	46	12	12	58	1	0	0	1	AZT	dDI	Kaletra	d4T	3TC	Efavirenz	AZT	dDI	Kaletra	0	1	0	0	0	1.64	19	1	1			C1407				1	0	0	1		-2.3		-2.6		-1.8
A1232	33	0	366	366	0	ART-naive																							1.49	23.8	1	1	1	8	A1232				1	0	0	1		-3.1		-2.6		-2.2
A936	29	0	286	286	0	ART-naive																							1.69	20	2	1	1	1	A936				1	0	0	1		-1.4		-2.7		-2.5
C1365	42	0	238	238	2	ART-R2	19	9	9	28	1	0	0	1	AZT	dDI	Kaletra	d4T	3TC	Nevirapine	AZT	dDI	Kaletra	0	0	0	1	0	1.49	26.6	2	2	1	8	C1365				1	0	0	1		-2.6		-2.7		-2.8
C1348	49	1	85	85	2	ART-R2	34	32	26	66	0	1	0	1	AZT	dDI	Kaletra	AZT	3TC	Efavirenz	AZT	dDI	Kaletra	0	1	0	0	0	1.71	23.3	2	1			C1348				1	0	0	1		-2.6		-2.7		-1.9
C1362	36	0	663	663	2	ART-R2	22	18	18	40	1	0	0	1	AZT	3TC	Kaletra	d4T	3TC	Efavirenz	Combivir		Kaletra	0	1	0	0	0	1.63	21.5	2	2	1	1	C1362				1	0	0	1		-2.8		-2.7		-3.2
A1095	33	1		350	0	ART-naive																							1.59	26.5	2	1			A1095				1	0	0	1		-2		-2.8		-2
A850	34	0	175	175	0	ART-naive																							1.6	32.8	2	2	1	1	A850				1	0	0	1		-2.8		-2.8		-3.3
B1195	41	0	195	195	1	ART-R1	8			8	1	0	1	0	d4T	3TC	Nevirapine	d4T	3TC	Nevirapine				0	0	0	1	1	1.52	24.8	2	1	1	1	B1195				1	0	0	1		-2.8		-2.9		-3.2
B948	50	1	230	230	1	ART-R1	35			35	1	0	1	0	d4T	3TC	Efavirenz	d4T	3TC	Efavirenz				0	1	1	0	0	1.74	18.3	2	1			B948	2	1	1	1	1	1	1	-2.6	-2.2	-3.3	-2.9	-2.6	-2.3	-3.4
B1161	42	0	336	336	1	ART-R1	10	13		23	1	0	0	1	AZT	3TC	Efavirenz	d4T	3TC	Efavirenz	Combivir		Efavirenz	0	1	1	0	0	1.56	18.7	2	2	2		B1161				1	0	1	1		-3.2		-2.9		-2.8
A1151	36	0	401	401	0	ART-naive																							1.55	25.9	2	2	1	1	A1151				1	0	0	1		-3.3		-3		-2.6
B752	50	1	391	391	1	ART-R1	21	1		21	1	0	0	1	AZT	3TC	Efavirenz	d4T	3TC	Efavirenz	AZT	3TC	Efavirenz	0	1	1	0	0	1.69	33.4	2	1			B752	1	1	1	1	1	1	1	-2	-1.7	-3.3	-3	-3.9	-3.6	-4.2
C1360	32	0	672	672	2	ART-R2	9	18	18	27	1	0	0	1	AZT	3TC	Kaletra	d4T	3TC	Nevirapine	Combivir		Kaletra	0	0	0	1	0	1.47	25.9	2	2	1	8	C1360				1	1	1	1		-2.5		-3.1		-3.1
B1227	35	0	248	248	1	ART-R1	8			8	1	0	1	0	d4T	3TC	Nevirapine	d4T	3TC	Nevirapine				0	0	0	1	1	1.51	25.8	2	1	2	8	B1227				1	0	0	1		-3.4		-3.2		-2.6
A952	49	0	165	165	0	ART-naive																							1.52	21.3	2	1	2		A952				1	0	0	1		-3		-3.3		-2.9
A1059	27	0	249	249	0	ART-naive																							1.62	20.1	2	1	1	1	A1059				1	0	0	1		-3.2		-3.3		-3.3
B1219	37	1	686	686	1	ART-R1	26			26	1	0	1	0	d4T	3TC	Nevirapine	d4T	3TC	Nevirapine				0	0	0	1	1	1.72	23	2	2			B1219				1	0	0	1		-2.9		-3.3		-2.9
B466	21	0	457	457	1	ART-R1	11			11	1	0	1	0	d4T	3TC	Nevirapine	d4T	3TC	Nevirapine				0	0	0	1	1	1.44	21.6	2	1	1	8	B466				1	1	1	1		-2.8		-3.3		-3.1
C1435	37	0	869	869	2	ART-R2	36	48	48	84	1	0	0	1	AZT	dDI	Kaletra	d4T	3TC	Nevirapine	AZT	dDI	Kaletra	0	0	0	1	0	1.55	18.3	2	1	2		C1435				1	1	1	1		-3.1		-3.3		-3.7
C1373	38	1	1032	1032	2	ART-R2	25	17	22	42	1	0	0	1	AZT	dDI	Kaletra	d4T	3TC	Efavirenz	AZT	dDI	Kaletra	0	1	0	0	0	1.68	17.7	1	1			C1373				1	0	0	1		-3.4		-3.4		-3.4
B1122	40	0	520	520	1	ART-R1	7			7	1	0	1	0	d4T	3TC	Efavirenz	d4T	3TC	Efavirenz				0	1	1	0	0	1.44	21.2	2	2	2	8	B1122				1	0	0	1		-2.9		-3.4		-3.1
B1138	45	1	101	101	1	ART-R1	8			8	1	0	1	0	d4T	3TC	Efavirenz	d4T	3TC	Efavirenz				0	1	1	0	0	1.66	23.2	2	1			B1138				1	1	1	1		-3.5		-3.4		-4.7
C498	31	1	117	117	2	ART-R2	17	6	6	23	1	0	0	1	AZT	dDI	Kaletra	d4T	3TC	Efavirenz	AZT	dDI	Kaletra	0	1	0	0	0	1.68	20.8	1	1			C498				1	0	0	1		-2		-3.5		-2.8
A1170	40	0	299	299	0	ART-naive																							1.57	20.9	2	2	2		A1170				1	0	0	1		-3.4		-3.5		-2.7
A1264	32	0	409	409	0	ART-naive																							1.56	19.6	2	2	2		A1264				1	1	0	1		-3.5		-3.5		-3.8
C1329	35	0	533	533	2	ART-R2	13	15	4	32	1	0	0	0	Efavirenz		Kaletra	d4T	3TC	Efavirenz	Efavirenz		Kaletra	0	1	1	0	0	1.49	24.7	2	2	1	1	C1329				1	1	1	1		-4.2		-3.5		-3.9
B826	49	0	310	310	1	ART-R1	20			20	1	0	1	0	d4T	3TC	Efavirenz	d4T	3TC	Efavirenz				0	1	1	0	0	1.54	15.7	2	2	1	8	B826				1	1	1	1		-3.5		-3.6		-3.8
B1014	31	0	120	120	1	ART-R1		6		6	0	1	0	1	AZT	3TC	Nevirapine	AZT	3TC	Nevirapine				0	0	0	1	1	1.51	23.9	2	2	1	1	B1014				1	0	0	1		-3.8		-3.7		-3.4
B943	63	1	199	199	1	ART-R1	7			7	1	0	1	0	d4T	3TC	Nevirapine	d4T	3TC	Nevirapine				0	0	0	1	1	1.52	16.4	1	1			B943	2	2	2	1	1	1	1	-4.9	-4.3	-5	-4.3	-5	-4.2	-4.4
C1390	32	0	423	423	2	ART-R2	10	37	37	47	1	0	0	1	AZT	dDI	Kaletra	d4T	3TC	Efavirenz	AZT	dDI	Kaletra	0	1	0	0	0	1.59	32.4	2	1	1	1	C1390				0	0	0	0						-0.3
B807	30	0	461	461	1	ART-R1	1	6		7	1	0	0	1	AZT	3TC	Nevirapine	d4T	3TC	Nevirapine	AZT	3TC	Nevirapine	0	0	0	1	1	1.61	23	2	2	1	1	B807					0	0	0
C1324	38	0			2	PI				52																			1.51	33.1126
A1129
A1229
B796
B769										34
A1212
C1374										42
A776
A1225
C1363										26
C1321										44
B740
[truncated: 73 more columns]
